# Supplementary material for: Clinical and Genetic Characteristics of Pediatric Patients with Hypophosphatasia in the Russian Population
Source: Int J Mol Sci. 2022 Oct 26;23(21):12976. doi: 10.3390/ijms232112976 (PMC9654387; doi:10.3390/ijms232112976)
Supplement: Supplementary file 1 [file ijms-23-12976-s001.zip]

Archive with 1 entries (1 files):
- ijms-1927822-supplementary.xlsx
