# Supplementary material for: Clinical and Genetic Characteristics of Pediatric Patients with Hypophosphatasia in the Russian Population
Source: Int J Mol Sci. 2022 Oct 26;23(21):12976. doi: 10.3390/ijms232112976 (PMC9654387; doi:10.3390/ijms232112976)
Supplement: Supplementary file 1 [file ijms-23-12976-s001.zip › ijms-1927822-supplementary.xlsx]

## Sheet: Лист1
Variant	Amino acid substitution	Allele Consequence	Genotype	Allelic Frequency, %	Clinical variants Classification
c.61G>A	Glu21Lys	Missense	Heterozigote	0.20(1/504)	Pathogenic
c.98C>T	Ala33Val	Missense	Heterozigote	0.20(1/504)	Pathogenic
c.119C>T	Ala40Val	Missense	Heterozigote	0.20(1/504)	Pathogenic
c.144_148dup	Val50Alafs*20	Frameshift	Heterozigote, Compound heterozygote	0.40 (2/504)	Pathogenic
c.182G>A	Gly61Glu	Missense	Heterozigote, Compound heterozygote	0.40 (2/504)	VUS
c.188G>T	Gly63Val	Missense	Heterozigote	0.40 (2/504)	Pathogenic
c.202_204delACG	Thr68del	in frame	Heterozigote	0.20(1/504)	VUS
c.203C>T	Thr68Met	Missense	Heterozigote	0.40 (2/504)	Pathogenic
c.205G>A	Ala69Thr	Missense	Heterozigote	1.0 (5/504)	VUS
c. 211C>T	Arg71Cys	Missense	Heterozigote, Compound heterozygote	0.80 (4/504)	Pathogenic
c.211C>A	p.Arg71Ser	Missense	Heterozigote	0.20(1/504)	Pathogenic
c.212G>A	p.Arg71His, p.Arg71Pro	Missense	Heterozigote	0.20(1/504)	Pathogenic
c.214A>G	Ile72Val	Missense	Heterozigote	0.20(1/504)	Likely Pathogenic
c.216C>A	p.(=)	Missense	Heterozigote	0.20(1/504)	VUS
c.228G>T	Gln76His	Missense	Compound heterozygote	0.20(1/504)	Pathogenic
c.250G>A	Glu84Lys	Missense	Heterozigote	0.20(1/504)	Pathogenic
c.253A>C	Thr85Pro	Missense	Heterozigote, Compound heterozygote	0.40 (2/504)	VUS
c.297+1G>A	-	Splicing	Heterozigote	0.40 (2/504)	Pathogenic
c.298-2A>G	-	Splicing	Heterozigote	0.20(1/504)	Pathogenic
c.302A>G	Tyr101Cys	Missense	Heterozygote, Compound heterozygote	0.60 (3/504)	VUS
c.303C>A	Tyr101Ter	Missense	Heterozygote, Compound heterozygote	1.38 (7/504)	Pathogenic
c.305A>C	Asn102Thr	Missense	Heterozygote	0.40 (2/504)	VUS
c.314C>T	Ala105Val	Missense	Heterozygote, Compound heterozygote	0.40 (2/504)	VUS
c.331_332insCCGGCA	p.T113_A114insGT		Heterozygote	0.20(1/504)	VUS
c.340G>A	Ala114Thr	Missense	Compound heterozygote	0.20(1/504)	Pathogenic
c.368C>A	Ala123Asp	Missense	Heterozygote	0.40 (2/504)	Pathogenic
c.371A>G	Asn124Ser	Missense	Heterozygote, Compound heterozygote	0.40 (2/504)	VUS
c.382G>A	Val128Met	Missense	Compound heterozygote	0.20(1/504)	Pathogenic
c.389del	Val130GlufsTer35	Frameshift	Heterozygote	0.20(1/504)	Pathogenic
c.407G>A	Arg136His	Missense	Heterozygote	0.20(1/504)	Pathogenic
c.436G>A	Glu146Lys	Missense	Heterozygote	0.60(3/504)	VUS
c.455G>A	Arg152His	Missense	Heterozygote	2.97 (15/504)	VUS
c.500C>T	p.Thr167Met	Missense	Heterozygote	0.20(1/504)	Pathogenic
c.508A>G	Asn170Asp	Missense	Heterozygote, Homozygote	0.80 (4/504)	Pathogenic
c.526G>A	Ala176Thr	Missense	Compound heterozygote	0.20(1/504)	Pathogenic
c.571G>A	Glu191Lys	Missense	Heterozygote, Compound heterozygote	14.3 (72/450)	Pathogenic
c. 595C>T	Gly199*	Nonsense	Heterozygote	0.40 (2/504)	Pathogenic
c.648+1G>A		Splicing	Heterozygote	0.20(1/504)	Pathogenic
c.659G>T	Gly220Ala	Missense	Heterozygote	0.60(3/504)	Pathogenic
c.662delG	Gly221Valfs*56	Frameshift	Compound heterozygote	0.40 (2/504)	Pathogenic
c.662_663insG	Gly222Trpfs	Frameshift	Heterozygote	0.40 (2/504)	Pathogenic
c.815G>T	Arg272Leu	Missense	Heterozygote	0.20(1/504)	Pathogenic
c.818C>T	Thr273Met	Missense	Heterozigote	0.80 (4/504)	VUS
c.871G>C	Glu291Gln	Missense	Compound heterozygote	0.20(1/504)	VUS
c.889T>A	Tyr297Asn	Missense	Heterozigote	0.40 (2/504)	VUS
c.902delG	Asn302Thrfs	Frameshift	Heterozigote	0.60 (3/504)	Pathogienic
c.928_929delTC	Ser310Argfs	Frameshift	Heterozigote	0.40 (2/504)	Pathogienic
c.968A>T	Asn323Ile	Missense	Heterozigote	0.20 (1/504)	VUS
c.979T>C	Phe327Leu	Missense	Heterozigote	0.20 (1/504)	Pathogenic
c.984_986delCTT	Phe328del	In frame	Heterozigote, Compound heterozygote	0.40 (2/504)	Pathogenic
c.997+2T>A	-	Splicing	Heterozigote	0.40 (2/504)	Pathogenic
c.998-1G>A	-	Splicing	Heterozigote	0.60(3/504)	Pathogenic
c.1001G>A	Gly334Asp	Missense	Heterozigote	0.40 (2/504)	Pathogenic
c.1066G>A	Asp356Asn	Missense	Heterozigote	0.20 (1/504)	VUS
c.1072G>A	Ala358Thr	Missense	Heterozigote	0.20(1/504)	VUS
c.1101_1103del	Ser368del	In frame	Heterozigote, Compound heterozygote	0.40 (2/504)	Pathogenic
c.1112C>A	Thr371Asn	Missense	Compound heterozygote	0.20 (1/504)	Pathogenic
c.1130C>T	Ala377Val	Missense	Heterozigote	0.20 (1/504)	Pathogenic
c.1157_1175inv	GGYTPRG386_392ATGGVST	Frameshift	Compound heterozygote	0.20 (1/504)	Pathogenic
c.1163A>G	Tyr388Cys	Missense	Heterozigote, Homozygote	0.60 (3/504)	VUS
c. 1171del	Arg391Valfs*12	Frameshift	Heterozigote, Compound heterozygote, Homozygote	3.57 (18/504)	Pathogenic
c. 1190-2_1190-1delinsCT		Splicing	Heterozigote	0.40 (2/504)	Pathogenic
c.1216G>A	Asp406Asn	Missense	Heterozigote	0.20 (1/504)	VUS
c.1247G>T	Gly416Val	Missense	Heterozigote	0.20 (1/504)	VUS
c.1259G>T	Gly420Val	Missense	Heterozigote, Compound heterozygote	0.60 (3/504)	VUS
c.1276G>A	p.Gly426Ser	Missense	Heterozigote	0.40 (2/504)	Pathogenic
c.1309+2T>C	-	Splicing	Heterozygote, Compound heterozygote	0.60 (3/504)	Pathogenic
c.1310C>T	Ala437Val	Missense	Heterozigote	0.20 (1/504)	VUS
c.1328C>T	Ala443Val	Missense	Heterozigote	0.20 (1/504)	Pathogenic
c.1349G>A	Arg450His	Missense	Heterozygote, Homozygote	1.0 (5/504)	Pathogenic
c.1364G>A	Glu455Asp	Missense	Heterozygote	0.60 (3/504)	Pathogenic
c.1375G>A	Val459Met	Missense	Compound heterozygote	0.20 (1/504)	Pathogenic
c.1447G>A	Val483Met	Missense	Heterozigote	1.0 (5/504)	VUS
с.1483G>A	Gly495Ser	Missense	Heterozigote	0.20(1/504)	VUS
c.1489T> C	Cys497Arg	Missense	Heterozigote	0.20(1/504)	VUS
In bolt are devoted new variants in Russian patients
